# Supplementary material for: Discovery of Novel Potential Insecticide-Resistance Mutations in Spodoptera frugiperda
Source: Insects. 2024 Mar 11;15(3):186. doi: 10.3390/insects15030186 (PMC10971490; doi:10.3390/insects15030186)
Supplement: Supplementary file 1 [file insects-15-00186-s001.zip]

Archive with 1 entries (1 files):
- insects-2860825-supplementary.pdf
